# Supplementary material for: Inhibition of NUPR1–Karyopherin β1 Binding Increases Anticancer Drug Sensitivity
Source: Int J Mol Sci. 2021 Mar 10;22(6):2794. doi: 10.3390/ijms22062794 (PMC8000408; doi:10.3390/ijms22062794)
Supplement: Supplementary file 1 [file ijms-22-02794-s001.zip]

Archive with 24 entries (19 files):
- Supplementary Materials /
- Supplementary Materials /.DS_Store
- __MACOSX/
- __MACOSX/Supplementary Materials /
- __MACOSX/Supplementary Materials /._.DS_Store
- Supplementary Materials /Figures/
- Supplementary Materials /Figures/Figure 1.tif
- __MACOSX/Supplementary Materials /Figures/
- __MACOSX/Supplementary Materials /Figures/._Figure 1.tif
- Supplementary Materials /Figures/Figure 2.tif
- __MACOSX/Supplementary Materials /Figures/._Figure 2.tif
- Supplementary Materials /Figures/Figure 3.tif
- __MACOSX/Supplementary Materials /Figures/._Figure 3.tif
- Supplementary Materials /Figures/Figure 4.tif
- __MACOSX/Supplementary Materials /Figures/._Figure 4.tif
- Supplementary Materials /Figures/Figure 5.tif
- __MACOSX/Supplementary Materials /Figures/._Figure 5.tif
- Supplementary Materials /Figures/Figure 6.tif
- __MACOSX/Supplementary Materials /Figures/._Figure 6.tif
- Supplementary Materials /Supplementary Figures.pptx
- __MACOSX/Supplementary Materials /._Supplementary Figures.pptx
- Supplementary Materials /Supplementary materials.docx
- __MACOSX/Supplementary Materials /._Supplementary materials.docx
- __MACOSX/._Supplementary Materials 
